# Supplementary material for: Genotype Pattern Mining for Pairs of Interacting Variants Underlying Digenic Traits
Source: Genes (Basel). 2021 Jul 28;12(8):1160. doi: 10.3390/genes12081160 (PMC8391494; doi:10.3390/genes12081160)
Supplement: Supplementary file 1 [file genes-12-01160-s001.zip]

Archive with 1 entries (1 files):
- genes-1292500-supplementary.pdf
